# Supplementary material for: Enolase of Streptococcus suis serotype 2 promotes biomolecular condensation of ribosomal protein SA for HBMECs apoptosis
Source: BMC Biol. 2024 Feb 8;22:33. doi: 10.1186/s12915-024-01835-y (PMC10854124; doi:10.1186/s12915-024-01835-y)
Supplement: Supplementary file 2 — Additional file 2: Table S1. Plasmids used in this study. Table S2. Oligonucleotides used in this study. Table S3. List of information about antibodies used in this study [file 12915_2024_1835_MOESM2_ESM.zip]

Archive with 3 entries (3 files):
- Additional file2_ Table S1.docx
- Additional file2_ Table S2.docx
- Additional file2_ Table S3.docx
