# Supplementary material for: Enolase of Streptococcus suis serotype 2 promotes biomolecular condensation of ribosomal protein SA for HBMECs apoptosis
Source: BMC Biol. 2024 Feb 8;22:33. doi: 10.1186/s12915-024-01835-y (PMC10854124; doi:10.1186/s12915-024-01835-y)
Supplement: Supplementary file 4 — Additional file 4. Supporting data values for figures. All data generated or analyzed during this study are included in this published article. [file 12915_2024_1835_MOESM4_ESM.xlsx]

## Sheet: Fig. 1
Fig.1c	Relative fluorescence intensity	pre-bleached	bleached	3s	6s	9s	15s	30s	45s	60s	90s	120s
	(Test/pre-bleached)
RPSA_N	#1	1	0.20928	0.320147	0.315263	0.381929	0.389011	0.432967	0.431746	0.408547	0.408303	0.365079
	#2	1	0.203175	0.311355	0.353602	0.360928	0.380464	0.374603	0.377534	0.43199	0.41685	0.358486
	#3	1	0.191209	0.264225	0.273504	0.245177	0.303785	0.29304	0.345299	0.336996	0.25641	0.316972
	#4	1	0.298657	0.371184	0.28254	0.319414	0.364103	0.403663	0.328694	0.316972	0.360684	0.354579
	#5	1	0.242247	0.406593	0.404151	0.40293	0.413675	0.43663	0.487668	0.499634	0.447375	0.579243
IDR
	#1	1	0.148474	0.338217	0.561416	0.642491	0.725031	0.859829	0.924786	0.982906	1	1
	#2	1	0.129915	0.382662	0.530159	0.557509	0.707692	0.826862	0.814164	1	1	1
	#3	1	0.213187	0.406838	0.726252	0.744078	0.745788	0.867888	0.99536	0.973626	0.967766	0.834188
	#4	1	0.129182	0.355311	0.404884	0.527228	0.543101	0.758242	0.967277	0.746276	0.954335	0.871795
	#5	1	0.198535	0.349206	0.401709	0.439805	0.558486	0.737241	0.894017	0.76337	0.785592	0.89304
Fig.1d	Fluorescence area (μm^2)	RPSA_N (n=30)	IDR (n=40)
	#1	0.99	3.7
	#2	0.78	2.92
	#3	10.4	2.56
	#4	7.45	9.67
	#5	1	4
	#6	0.47	2.1
	#7	2.82	5.79
	#8	1.54	3.41
	#9	0.42	6.2
	#10	0.84	4.98
	#11	3.55	9.14
	#12	3.54	2.25
	#13	0.3	2.87
	#14	1.02	3.67
	#15	1.05	2.32
	#16	0.78	5.73
	#17	7.76	4.57
	#18	2.34	2.15
	#19	1.3	1.76
	#20	2.61	5.72
	#21	4.15	6.9
	#22	1.53	3.88
	#23	4.71	4.54
	#24	1.294	7.26
	#25	0.148	4.2
	#26	2.219	2.56
	#27	3.809	10.96
	#28	4.771	6.51
	#29	6.509	5.17
	#30	4.956	2.97
	#31		5.08
	#32		5.3
	#33		3.84
	#34		5.95
	#35		2.87
	#36		1.4
	#37		1.7
	#38		1.97
	#39		1.86
	#40		4.24

## Sheet: Fig. 2
Fig.2e	Relative mean fluorescence intensity	FL			N			N+IDR1			N+IDR2			N+IDR3			IDR
	(test/FL)	repeat1	repeat2	repeat3	repeat1	repeat2	repeat3	repeat1	repeat2	repeat3	repeat1	repeat2	repeat3	repeat1	repeat2	repeat3	repeat1	repeat2	repeat3
		1	1	1	0.514565	0.585959	0.636365	0.980729	1.04299	1.04633	0.462906	0.450597	0.485744	0.638368	0.626676	0.717965	2.40589	2.44344	2.38695

## Sheet: Fig. 3
Fig.3c	Relative mean fluorescence intensity	FL			N			N+IDR1			N+IDR1 (EE/KK)			N+IDR1 (EE/QQ)			N+IDR1 (EE/AA)
	(test/FL)	repeat1	repeat2	repeat3	repeat1	repeat2	repeat3	repeat1	repeat2	repeat3	repeat1	repeat2	repeat3	repeat1	repeat2	repeat3	repeat1	repeat2	repeat3
		1	1	1	0.687084	0.630628	0.656477	1.12801	1.11132	1.17976	0.535126	0.682287	0.503305	0.66147	0.786792	0.564158	0.6341	0.698115	0.627612

## Sheet: Fig. 4
Fig.4b	Fluorescence area (μm^2)	Control (n=18)	ENO (n=25)	ENO+1,6-HEX (n=18)
	#1	6.56	54.88	15.68
	#2	5.28	44.48	0.64
	#3	9.12	70.56	0.64
	#4	17.6	43.68	1.92
	#5	1.28	6.56	1.28
	#6	0.32	10.08	1.12
	#7	1.44	5.6	0.32
	#8	0.8	28.16	1.44
	#9	2.08	8.32	0.48
	#10	1.28	2.56	0.48
	#11	3.52	6.56	0.8
	#12	4.16	2.72	5.76
	#13	3.68	4.96	1.6
	#14	4.48	4.32	3.2
	#15	4.64	1.6	2.4
	#16	2.4	4	15.2
	#17	7.68	18.56	0.96
	#18	2.88	76.96	2.24
	#19		10.4
	#20		16.96
	#21		25.92
	#22		5.44
	#23		4
	#24		7.36
	#25		12.48
Fig.4c	Relative fluorescence intensity	pre-bleached	bleached	3s	6s	9s	15s	30s	45s	60s	90s	120s
	(Test/pre-bleached)
Control	#1	1	0.0753978	0.125337	0.195104	0.232803	0.273195	0.399021	0.534884	0.582864	0.682252	0.79388
	#2	1	0.102399	0.16714	0.193706	0.239618	0.341501	0.412174	0.544493	0.540366	0.900438	0.889605
	#3	1	0.112298	0.16519	0.200625	0.312923	0.332725	0.37285	0.564878	0.727462	0.88197	0.837936
	#4	1	0.106753	0.139772	0.173784	0.210775	0.253724	0.41137	0.430983	0.544687	0.753724	0.767627
	#5	1	0.0874375	0.146168	0.21438	0.297603	0.322886	0.472215	0.618383	0.598104	0.763497	0.775086
	#6	1	0.237634	0.40984	0.523947	0.509291	0.634651	0.673384	0.713688	0.784088	0.754776	0.766815
	#7	1	0.235165	0.3663	0.419292	0.553114	0.632234	0.735531	0.737973	0.78315	0.638828	0.723077
	#8	1	0.214658	0.436359	0.505477	0.532081	0.77204	0.706051	0.832029	0.764215	0.717006	0.716484
	#9	1	0.155611	0.401995	0.4601	0.563342	0.569576	0.785786	0.686534	0.666584	0.717456	0.667082
	#10	1	0.226695	0.417638	0.536811	0.509004	0.647246	0.797669	0.732256	0.829449	0.66393	0.659428
ENO	#1	1	0.123077	0.318437	0.457631	0.700611	0.85348	1	0.981197	0.978755	0.987057	0.996825
	#2	1	0.117163	0.404419	0.549846	0.674974	0.856629	0.969424	1.05216	0.987153	0.886948	0.832477
	#3	1	0.101514	0.372129	0.706681	0.593163	0.850992	0.918841	0.973121	0.978601	0.959029	0.973382
	#4	1	0.145585	0.333795	0.747578	0.815112	0.855799	0.853861	0.859673	0.947689	1.11293	1.08857
	#5	1	0.113515	0.389716	0.577971	0.858106	0.863445	1.11548	1.03681	0.930037	0.935656	0.955325
	#6	1	0.0496097	0.149584	0.24276	0.32687	0.41652	0.472677	0.637371	0.68824	0.785948	0.758499
	#7	1	0.0621324	0.159039	0.216824	0.278957	0.400153	0.495014	0.673229	0.722066	0.771925	0.824342
	#8	1	0.0617827	0.186569	0.24127	0.309158	0.379243	0.62442	0.713065	0.924786	0.807326	0.853968
	#9	1	0.0651754	0.159624	0.210163	0.339409	0.426402	0.604253	0.788732	0.839547	0.910798	0.873792
	#10	1	0.0647558	0.16879	0.24018	0.312633	0.389331	0.576168	0.716826	0.786624	0.810244	0.801486
ENO+1,6-HEX	#1	1	0.179973	0.342661	0.304801	0.343759	0.341838	0.485048	0.377229	0.308093	0.414266	0.41701
	#2	1	0.210159	0.341301	0.301793	0.391102	0.488048	0.433599	0.506308	0.487384	0.48174	0.412683
	#3	1	0.174672	0.343731	0.362445	0.461011	0.41859	0.455396	0.481597	0.396444	0.463506	0.538677
	#4	1	0.177467	0.343341	0.340369	0.386445	0.348395	0.41201	0.464031	0.401902	0.462545	0.47176
	#5	1	0.19762	0.276856	0.36674	0.325712	0.446602	0.380207	0.447228	0.379267	0.380833	0.367366
	#6	1	0.162679	0.242049	0.27132	0.307064	0.408669	0.417957	0.464115	0.4264	0.401351	0.400507
	#7	1	0.183738	0.281829	0.311921	0.373843	0.375579	0.418403	0.518229	0.469039	0.400752	0.421875
	#8	1	0.172664	0.251263	0.395202	0.357008	0.481376	0.518624	0.500947	0.446654	0.476957	0.479482
	#9	1	0.148079	0.242737	0.411434	0.339269	0.412371	0.471415	0.547017	0.513277	0.45517	0.420494
	#10	1	0.132534	0.257688	0.378229	0.461255	0.566113	0.515068	0.541205	0.492005	0.499692	0.523678

## Sheet: Fig. 5
Fig.5d	Relative protein level of ENO	Control			ENO			ENO+1,6-HEX
	(test/ENO)	repeat1	repeat2	repeat3	repeat1	repeat2	repeat3	repeat1	repeat2	repeat3
		0	0	0	1	1	1	0.703817	0.60263	0.741572

## Sheet: Fig. 6
Fig.6a	Relative protein level of VIM	0 h			1 h			2.5 h
	(test/VIM)	repeat1	repeat2	repeat3	repeat1	repeat2	repeat3	repeat1	repeat2	repeat3
		1	1	1	1.3	1.2	1.17	1.33	1.34	1.28
Fig.6b	Relative protein level of VIM	0 h			12 h			24 h
	(test/VIM)	repeat1	repeat2	repeat3	repeat1	repeat2	repeat3	repeat1	repeat2	repeat3
		1	1	1	1.52	1.39	1.34	1.61	1.68	1.43
Fig.6c	Pearson's_Rr	0 h	1 h
	#1	0.525885	0.668157
	#2	0.610335	0.662664
	#3	0.599779	0.665605
	#4	0.58971	0.779986
	#5	0.665712	0.779507
	Overlap_R	0 h	1 h
	#1	0.530241	0.681347
	#2	0.621322	0.77728
	#3	0.707518	0.776854
	#4	0.693383	0.843552
	#5	0.771671	0.841434
Fig.6e	Relative interaction intensity	Control			ENO 12 h			ENO 24 h
	(test/control)	repeat1	repeat2	repeat3	repeat1	repeat2	repeat3	repeat1	repeat2	repeat3
		1	1	1	1.81	3.05	1.91	2.29	2.85	2.94
Fig.6f	Relative interaction intensity	ENO 24 h (control)			ENO 24 h+1,6-HEX (test)
	(test/control)	repeat1	repeat2	repeat3	repeat1	repeat2	repeat3
		1	1	1	0.56	0.63	0.62

## Sheet: Fig. 7
Fig.7a	Relative fluorescence unites	repeat 1	repeat 2	repeat 3				Fig. 7c		Control	SS2	SS2+ anti-Negative ab	SS2+ anti-ENO ab
	(Test/control_repeat 1)								repeat1	1	1.39071	1.36603	0.987785
0 h	Control	1	1.04356	0.976728				Relative fluorescence unites	repeat2	1.14824	1.41238	1.42572	1.06217
								(Test/control_repeat 1)	repeat3	1.13979	1.37006	1.40147	1.01843
12 h	ENO 10 ug	1.10243	1.15547	1.18436					repeat4	1.10934	1.23092	1.35044	0.934394
	ENO 20 ug	1.14632	1.15961	1.09831
	ENO 30 ug	1.25569	1.23665	1.2225
								Fig. 7d		Control	SS2	SS2+ anti-Negative ab	SS2+ anti-ENO ab
24 h	ENO 10 ug	0.931224	1.33067	1.0191					repeat1	1	1.39752	1.48337	1.25216
	ENO 20 ug	1.05422	1.1125	1.1823				Relative fluorescence unites	repeat2	1.15912	1.41865	1.41717	1.12284
	ENO 30 ug	1.28717	1.41733	1.13286				(Test/control_repeat 1)	repeat3	0.918797	1.47419	1.44791	0.927919
									repeat4	1.06112	1.45962	1.40286	0.947382
36 h	ENO 10 ug	1.14531	1.18277	1.09419
	ENO 20 ug	1.20853	1.02057	1.06994
	ENO 30 ug	1.21954	1.17525	1.32443				Fig. 7e		Control	ENO	ENO+shVIM	ENO+shRPSA	ENO+over-VIM	ENO+over-RPSA
									repeat1	1	1.67921	0.981897	1.07773	1.58329	1.611
Fig.7b	Relative fluorescence unites	repeat 1	repeat 2	repeat 3	repeat 4			Relative fluorescence unites	repeat2	1.01797	1.51119	1.16074	0.993641	1.63341	1.22939
	(Test/control_repeat 1)							(Test/control_repeat 1)	repeat3	1.27557	1.32822	0.851934	1.21437	1.44684	1.27231
0 h	Control	1	0.813942	0.985647	0.912321				repeat4	0.983179	1.47797	0.917875	1.25186	1.04306	1.05673
									repeat5	1.2139	1.47649	1.15045	1.19985	1.3638	1.26321
12 h	ENO 10 ug	1.01815	0.827961	0.976276	1.04512
	ENO 20 ug	0.919739	0.886031	1.09397	1.05424
	ENO 30 ug	1.00123	1.02638	1.15502	1.00033
24 h	ENO 10 ug	0.865843	0.909335	1.0812	0.875144
	ENO 20 ug	1.02857	1.03744	0.867973	0.89071
	ENO 30 ug	1.14727	1.01364	1.09029	1.14396
36 h	ENO 10 ug	0.855067	0.803187	0.829169	0.840282
	ENO 20 ug	1.10251	1.06221	1.03166	0.977648
	ENO 30 ug	1.29243	1.20181	1.27111	1.31852

## Sheet: Fig. 8
Fig.8a	Fluorescence area (μm^2)	RPSA (n=72)	RPSA+Ca2+ (n=83)		Fig.8c	Relative fluorescence intensity	pre-bleached	bleached	3s	6s	9s	15s	30s	45s	60s	90s	120s
	#1	0.208	1.015			(Test/pre-bleached)
	#2	0.234	2.367		RPSA	#1	1	0	0.010989	0.0227106	0.0315018	0.22149	0.22735	0.230037	0.283761	0.367766	0.480586
	#3	0.728	3.33			#2	1	0	0.0600304	0.081307	0.0906788	0.146657	0.203394	0.319909	0.628926	0.683891	0.735562
	#4	0.312	1.171			#3	1	0	0.0840534	0.119141	0.160513	0.310029	0.455093	0.604085	0.625295	0.741817	0.870647
	#5	0.26	0.754			#4	1	0	0.171805	0.214966	0.235987	0.484585	0.577074	0.743274	0.809697	0.904989	0.889294
	#6	0.598	0.676			#5	1	0	0.0287271	0.0381377	0.0435859	0.0710748	0.264983	0.291729	0.375929	0.438336	0.636454
	#7	0.234	2.601			#6	1	0	0.162272	0.17216	0.317444	0.320233	0.626521	0.729209	0.78854	0.848631	0.914047
	#8	0.416	0.832			#7	1	0	0.0666304	0.126734	0.132989	0.206146	0.53821	0.663856	0.404134	0.721784	0.727767
	#9	0.286	4.11			#8	1	0	0.017818	0.117599	0.171327	0.244243	0.629112	0.465461	0.752741	0.844024	0.788377
	#10	0.156	2.992			#9	1	0	0.00106923	0.0334135	0.0938252	0.14702	0.304197	0.535151	0.712109	0.872494	0.902433
	#11	0.676	1.717			#10	1	0	0.0430199	0.442735	0.454416	0.507692	0.602279	0.644444	0.679202	0.710826	0.769516
	#12	0.208	0.572		RPSA+Ca2+	#1	1	0	0.0708181	0.137485	0.231013	0.347741	0.420513	0.608059	0.639316	0.639316	0.697924
	#13	0.26	1.171			#2	1	0	0.114393	0.0851235	0.392052	0.469119	0.621106	0.743555	0.959452	0.959452	0.871106
	#14	0.208	0.858			#3	1	0	0.104797	0.161624	0.308733	0.459533	0.646986	0.75203	0.872079	0.872079	0.845018
	#15	0.39	0.963			#4	1	0	0.0364312	0.135564	0.286493	0.49715	0.767534	0.868401	0.916729	0.916729	0.920446
	#16	1.327	1.223			#5	1	0	0.104605	0.332583	0.365616	0.387137	0.533534	0.738739	0.701451	0.701451	0.697447
	#17	1.015	0.468			#6	1	0	0.127522	0.400249	0.494396	0.537484	0.738481	0.774097	0.726775	0.726775	0.654795
	#18	0.989	2.393			#7	1	0	0.0303791	0.0424303	0.120261	0.224454	0.454431	0.51519	0.604318	0.604318	0.648004
	#19	0.26	5.827			#8	1	0	0.115499	0.197715	0.360656	0.390959	0.502981	0.73845	0.901888	0.901888	0.901888
	#20	0.728	0.52			#9	1	0	0.126496	0.161416	0.371429	0.49768	0.74188	0.8884	0.8884	0.8884	0.8884
	#21	0.338	0.338			#10	1	0	0.121635	0.128488	0.186735	0.245717	0.598629	0.834068	0.827704	0.827704	0.760891
	#22	0.312	0.338
	#23	0.728	0.182
	#24	0.364	0.442		Fig. 8d		Control	ENO	ENO+200uM CaCl2	ENO+400uM CaCl2	ENO+400uM CaCl2+1,6-HEX
	#25	0.911	0.494			repeat1	0	1	1.13	1.45	1.15
	#26	0.911	1.483		Relative protein level of ENO	repeat2	0	1	1.26	1.39	1.11
	#27	0.624	2.758		(test/ENO)	repeat3	0	1	1.1	1.51	1.14
	#28	0.364	0.806
	#29	1.249	1.015
	#30	1.301	2.575		Fig. 8e		Control	ENO	ENO+DMSO	ENO+EGTA-AM	ENO+Ca2+	ENO+Ca2++EGTA-AM
	#31	0.312	0.858			repeat1	1.7	2.8	2.5	1.9	2.6	2
	#32	0.832	0.728		Proportion of dead cells (%)	repeat2	1.5	2.7		2	3.3	2.1
	#33	0.39	1.249			repeat3	1.6	2.6	2.9	1.9	3.2	2
	#34	0.182	2.81			repeat4	1.6	2.6	2.7	1.6	2.9	2.2
	#35	0.13	0.78				Due to technical errors, one experimental samples were not collected in Group "ENO+DMSO"
	#36	0.286	0.728
	#37	1.483	1.301
	#38	0.494	1.093		Fig. 8f		Control	ENO	ENO+DMSO	ENO+MTP131	ENO+Ca2+	ENO+Ca2++MTP131
	#39	0.676	1.457			repeat1	3	3.7	4	4.3		3.9
	#40	1.093	1.535		Proportion of dead cells (%)	repeat2	3.3	5.4	3.9	3	4.2	3.5
	#41	1.535	1.145			repeat3	3.4	4.9	3.9	3.6	4.4	3.9
	#42	0.78	1.561			repeat4	3.3	4.4		3.5	5.3	3.8
	#43	0.937	0.624				Due to technical errors, one experimental sample was not collected in each group "ENO+DMSO" and "ENO+Ca2+"
	#44	1.587	0.572
	#45	1.145	0.234
	#46	0.989	0.312
	#47	0.338	4.136
	#48	0.312	0.624
	#49	0.078	1.821
	#50	1.327	0.598
	#51	0.286	2.003
	#52	1.119	1.353
	#53	0.884	1.483
	#54	0.312	0.702
	#55	0.937	0.702
	#56	0.52	0.624
	#57	0.546	0.937
	#58	1.587	0.911
	#59	0.312	0.754
	#60	0.806	1.015
	#61	1.691	1.145
	#62	2.211	0.338
	#63	1.379	0.39
	#64	0.911	0.364
	#65	1.145	0.728
	#66	3.928	3.85
	#67	0.468	2.836
	#68	1.145	0.494
	#69	0.676	0.65
	#70	2.367	1.431
	#71	1.561	0.39
	#72	0.676	0.65
	#73		0.911
	#74		0.989
	#75		2.966
	#76		0.39
	#77		3.174
	#78		2.81
	#79		0.754
	#80		6.009
	#81		4.188
	#82		1.353
	#83		1.509

## Sheet: Fig. S3
Fig. s3b		group
	gene name	NEGATIVE	Treat_0H	Treat_1H
	RPSA	0	200.117	604.703
	ACTG1	0.803977	73.6421	273.556
	VIM	0.981339	88.1901	152.958
	HIST1H2AJ	3.25859	14.8752	16.2331
	C18orf63	0	1.21994	12.1255
	DSP	1.38027	2.05602	8.75731
	HIST1H2BH	0	0.448493	6.70292
	JUP	0.624462	0	4.01738
	H3F3B	0	2.31426	2.54529
	RPS21	0	3.72554	2.40626
	HNRNPC	0.134788	2.49735	2.07814
	KRT74	0	0.352793	2.00286
	TUBA1C	0	0.61088	1.85905
	KRT7	0	1	1.65937
	PLEC	0	3.40825	1.42319
	IGHV3OR16-9	0	0.447037	1.41419
	RPL18	0	0	1.33515
	MYL6	0.228325	1.22273	1.14905
	COQ5	0.214962	3.42957	1
	ATP5F1A	0	0	0.792108
	TUBB4A	0	0	0.740994
	YBX3	0	0	0.736455
	PNMA2	0	0	0.707258
	RPL37A	0	0	0.699571
	RPL7	0	0	0.690983
	PKP1	0	0	0.676876
	KRT18	0	0.201513	0.640932
	RPS2	0	0	0.602617
	CDSN	0	0	0.582417
	RPS8	0	0	0.443795
	HIST1H1C	0	0.856704	0.412881
	EIF6	0	0.436764	0.395044
	TFAM	0	0	0.283316
	ATP5F1B	0	0	0.265999
	TPM1	0	0.639312	0.219015
	DCD	0	0	0.214713
	SSBP1	0	0.301646	0.204474
	CFL1	0	0	0.198205
	TGM3	0	0	0.178471
	RPS14	0	0.72999	0.175142
	GFAP	0	0	0.160519
	PLP1	0	0.219689	0.0509957
	EEF1A1	0	0.989889	0
	LMNA	0	0.620465	0
	SLC25A3	0	0.496704	0
	RPS7	0	0.469727	0
	RPL8	0	0.226079	0
	LDHA	0	0.177755	0

## Sheet: Fig. S4
Fig. s4c		Control	SS2	SS2+ anti-Negative ab	SS2+ anti-ENO ab
	repeat1	1	0.544631	0.542901	0.677242
Relative fluorescence unites	repeat2	0.887358	0.554411	0.544026	0.620831
(Test/control_repeat 1)	repeat3	0.914778	0.574675	0.55381	0.602656
	repeat4	1.07787	0.549923	0.537827	0.699117
Fig. s4d		Control	SS2	SS2+ anti-Negative ab	SS2+ anti-ENO ab
	repeat1	1	1.90708	1.75252	1.61662
Relative fluorescence unites	repeat2	1.1738	1.95318	1.95201	1.75195
(Test/control_repeat 1)	repeat3	1.20116	1.95878	1.98762	1.75757
	repeat4	1.20228	1.92314	2.03299
		Due to technical errors, one experimental samples were not collected in Group "SS2+anti-ENO ab"

[truncated: 1 more sheets: Fig. S5]
